# Supplementary material for: The Effects of Helicobacter pylori on the Treatment Outcomes of Peptic Ulcer in Patients with Liver Cirrhosis: A Systematic Review and Network Meta-Analysis
Source: J Clin Med. 2026 Mar 17;15(6):2283. doi: 10.3390/jcm15062283 (PMC13027053; doi:10.3390/jcm15062283)
Supplement: Supplementary file 1 [file jcm-15-02283-s001.zip]

Archive with 7 entries (7 files):
- Figure S1 Contribution plots.tif
- Figure S2 funnel plot.tif
- Supplemental Material S1 PRISMA NMA checklist.pdf
- Supplemental Material S2 search strategy.pdf
- Table S1 NOS results.pdf
- Table S2 CINeMA for unhealed peptic ulcer.pdf
- Table S3 CINeMA for recurrent peptic ulcer.pdf
